# Supplementary material for: Aptamer‐SH2 superbinder‐based targeted therapy for pancreatic ductal adenocarcinoma
Source: Clin Transl Med. 2021 Feb 26;11(3):e337. doi: 10.1002/ctm2.337 (PMC7908048; doi:10.1002/ctm2.337)
Supplement: Supplementary file 9 — Table S4. Hemanalysis was performed on mice when they were sacrificed. [file CTM2-11-e337-s009.xlsx]

## Sheet: BLOOD
parameters	unit	wt-pbs	wt-CM	wt-gem	tb-pbs	tb-CM	tb-gem
WBC	10^9/L	8.64±0.78	8.2±0.75	5.04±0.52	12±0.71	6.98±0.83	3.36±0.56
Lymph#	10^9/L	4.86±0.90	1.74±0.41	0.52±0.12	6.02±0.44	2.32±0.79	0.54±0.16
Mon#	10^9/L	0.12±0.16	0.08±0.04	0.08±0.04	0.4±0.23	0.12±0.04	0.06±0.05
Gran#	10^9/L	0.42±0.19	0.3±0.18	0.14±0.05	1.96±0.67	0.84±0.21	0.56±0.48
Lymph%	%	58.82±4.33	57.84±3.72	46.4±4.25	78.4±4.16	59.3±3.58	42.6±5.44
Mon%	%	3.36±1.30	3.68±0.79	1.52±0.19	4±1.28	2.32±0.29	1.12±0.07
Gran%	%	33.16±2.27	32.32±2.26	25.6±4.10	46.44±5.18	22.5±2.73	7.5±1.02
RBC	10^12/L	8.91±0.52	8.9±0.27	3.28±0.13	5.94±0.27	8.01±0.25	2.06±0.17
HGB	g/L	160.2±8.73	151.2±9.99	88.4±11.36	126.8±8.93	143.4±8.52	71.2±5.74
HCT	%	38.12±3.48	36.96±1.32	29.68±1.85	36.74±0.74	37.7±1.6	33.1±3.32
MCV	fL	53±4.72	48.54±0.76	35.92±1.06	55.12±3.30	51.3±2.32	47.75±5.14
MCH	pg	17.18±1.84	17.18±1.23	8.24±0.66	18.4±0.41	18.04±1.22	13.3±1.33
MCHC	g/L	325.6±36.76	354±26.09	229.4±15.58	335.2±23.11	352.2±26.89	279.6±22.72
RDW	%	15.86±1.65	15.04±1.98	15.6±2.45	17.52±0.69	16.4±0.27	11.5±0.35
PLT	10^9/L	861.2±38.74	872±25.32	301±10.32	530.2±29.46	747±34.88	216.4±22.25
MPV	fL	4.98±0.37	4.8±0.74	2.66±0.31	2.8±0.46	5.2±0.65	2.88±0.35
