# Supplementary material for: Aptamer‐SH2 superbinder‐based targeted therapy for pancreatic ductal adenocarcinoma
Source: Clin Transl Med. 2021 Feb 26;11(3):e337. doi: 10.1002/ctm2.337 (PMC7908048; doi:10.1002/ctm2.337)
Supplement: Supplementary file 10 — Dataset 1. The levels of phosphotyrosine in multiple proteins were significantly elevated in pancreatic cancer cell lines. The excel file is shown in additional attachment. [file CTM2-11-e337-s010.xlsx]

## Sheet: 20200225-right
Protein	hgnc_symbol	Phospho (STY) Site ID	hgnc_symbol	AsPC-1	BxPC-3	Capan-1	Capan-2	CFPAC-1	HPAC	HPDE	MiaPaca-2	Panc-1	SW1990	uniprot_swissprot
O00142	TK2-Y1378	1378	TK2	0	10.8263	14.3031	11.551	11.3472	0	0	13.418	0	11.6331	KITM_HUMAN
O00401	WASL-Y1388	1388	WASL	0	14.6153	11.1418	0	10.6642	0	0	13.5643	14.4636	0	WASL_HUMAN
O00560-2	SDCBP-Y1397	1397	SDCBP	14.7674	17.7571	18.3628	15.8388	15.3821	15.2131	15.2208	17.8193	17.9683	0	SDCB1_HUMAN
O00571	DDX3X-Y1398	1398	DDX3X	11.9585	10.3946	11.4516	12.0804	0	10.6012	0	15.0594	13.226	12.6239	DDX3X_HUMAN
O00592	PODXL-Y1401	1401	PODXL	0	15.9795	0	13.8313	0	15.4634	0	16.4923	0	14.0835	PODXL_HUMAN
O14668	PRRG1-Y1405	1405	PRRG1	11.7055	11.2633	0	14.3141	12.6843	11.6145	0	16.4799	17.0457	0	TMG1_HUMAN
O14786	NRP1-Y1407	1407	NRP1	14.8583	14.1315	14.4598	14.0262	16.5633	14.7616	11.3624	11.7397	18.2406	14.0737	NRP1_HUMAN
O14786	NRP1-Y1408	1408	NRP1	12.6773	0	13.6853	0	14.4223	11.5545	12.8444	0	17.5318	0	NRP1_HUMAN
O14828	SCAMP3-Y1412	1412	SCAMP3	14.178	13.7638	14.7765	13.4439	13.1263	14.1608	13.4107	14.83	15.2891	12.4429	SCAM3_HUMAN
O14964	HGS-Y1416	1416	HGS	0	12.0342	11.594	11.9668	0	0	0	0	14.2017	12.7884	HGS_HUMAN
O15145	ARPC3-Y1425	1425	ARPC3	13.5768	14.2568	14.4194	15.1247	12.9764	12.2375	0	0	0	12.8863	ARPC3_HUMAN
O15269	SPTLC1-Y1430	1430	SPTLC1	15.1062	18.5816	15.6201	15.596	0	17.5539	0	14.9041	14.5265	11.1076	SPTC1_HUMAN
O15344	MID1-Y1431	1431	MID1	0	12.388	14.3786	13.2567	15.2216	11.5262	0	0	12.2952	0	TRI18_HUMAN
O15357	INPPL1-Y1435	1435	INPPL1	18.9836	17.2131	19.9238	20.5036	18.7361	18.5409	18.8696	22.8398	20.5395	19.7375	SHIP2_HUMAN
O15357	INPPL1-Y1436	1436	INPPL1	14.8083	12.8797	13.2616	14.1905	13.6749	14.6562	12.2226	16.7201	11.9402	15.0886	SHIP2_HUMAN
O15516	CLOCK-Y1438	1438	CLOCK	9.917	12.1024	0	12.942	0	11.1184	0	10.9758	0	0	CLOCK_HUMAN
O15551	CLDN3-Y1442	1442	CLDN3	11.9746	9.84462	15.7959	12.2507	13.2833	12.0613	0	0	0	10.0574	CLD3_HUMAN
O43597	SPRY2-Y1457	1457	SPRY2	15.0447	15.2444	13.9571	13.9869	12.6419	10.7386	0	17.7269	15.7897	14.993	SPY2_HUMAN
O43609	SPRY1-Y1458	1458	SPRY1	12.0075	8.82595	10.725	0	10.2752	12.4563	0	13.3157	13.1955	0	SPY1_HUMAN
O43707	ACTN4-Y1464	1464	ACTN4	10.4673	11.6487	0	13.2171	11.1359	11.4361	0	15.4373	16.3505	0	ACTN4_HUMAN
O60245-3	PCDH7-Y1471	1471	PCDH7	13.6891	16.9566	16.0132	14.0908	14.7252	18.3856	14.4677	0	17.2845	14.2011	PCDH7_HUMAN
O60637	TSPAN3-Y1476	1476	TSPAN3	15.2055	16.0768	14.7922	10.8328	14.4626	14.1861	0	0	0	10.9326	TSN3_HUMAN
O60637	TSPAN3-Y1477	1477	TSPAN3	15.2055	16.0768	14.7922	10.8328	14.4626	14.1861	0	0	0	10.9326	TSN3_HUMAN
O60716	CTNND1-Y1492	1492	CTNND1	13.2515	15.3898	13.8577	14.4731	13.7668	15.5269	0	0	0	13.9669	CTND1_HUMAN
O75204	TMEM127-Y1507	1507	TMEM127	13.846	13.4378	14.0764	11.3109	0	13.4093	0	11.4472	14.5342	0	TM127_HUMAN
O75369	FLNB-Y1511	1511	FLNB	0	0	12.3171	13.7035	0	11.807	0	0	0	12.883	FLNB_HUMAN
O75508	CLDN11-Y1514	1514	CLDN11	0	10.3577	13.1487	12.695	9.26901	0	0	18.3355	0	0	CLD11_HUMAN
O75508	CLDN11-Y1515	1515	CLDN11	0	10.3577	13.1487	12.695	9.26901	0	0	18.3355	0	0	CLD11_HUMAN
O75674	TOM1L1-Y1523	1523	TOM1L1	16.6358	16.3799	17.0376	17.7918	15.7665	15.599	0	0	0	17.7529	TM1L1_HUMAN
O75955	FLOT1-Y1538	1538	FLOT1	14.1631	13.4327	14.7306	13.732	15.4244	15.3999	14.1274	14.4251	14.7368	16.4622	FLOT1_HUMAN
O95070	YIF1A-Y1552	1552	YIF1A	8.11385	0	10.9836	12.3393	8.40235	0	0	10.5874	10.3222	11.1164	YIF1A_HUMAN
O95071	UBR5-Y1553	1553	UBR5	0	0	12.5848	0	13.2266	0	0	14.965	12.6574	14.6873	UBR5_HUMAN
O95171	SCEL-Y1554	1554	SCEL	12.7949	16.3055	13.9785	16.1782	12.6245	14.0225	0	0	0	15.0974	SCEL_HUMAN
O95340-2	PAPSS2-Y1559	1559	PAPSS2	13.9523	9.31481	0	12.559	11.0338	10.1886	0	0	0	14.378	PAPS2_HUMAN
O95758-4	ROD1-Y1562	1562	ROD1	0	11.152	12.8025	12.1652	0	10.8734	0	12.9598	0	11.3218	ROD1_HUMAN
P00558	PGK1-Y1585	1585	PGK1	14.2919	13.2868	11.8604	13.6336	13.8767	11.8594	13.2076	14.0882	14.2578	11.845	PGK1_HUMAN
P01130	LDLR-Y1588	1588	LDLR	15.9776	17.5783	16.52	17.2346	15.4922	16.5351	15.9318	0	16.8501	15.2508	LDLR_HUMAN
P04626	ERBB2-Y1599	1599	ERBB2	13.0264	8.96551	14.7169	13.0186	11.0181	11.7429	12.5517	16.8732	0	15.2273	ERBB2_HUMAN
P04792	HSPB1-Y1600	1600	HSPB1	0	12.5367	13.4886	11.8573	0	12.6017	12.8174	15.1599	13.0253	0	HSPB1_HUMAN
P05067	APP-Y1603	1603	APP	18.0548	18.5987	17.4316	16.427	17.8991	18.3184	17.1591	19.9894	18.6357	16.9455	A4_HUMAN
P05556	ITGB1-Y1610	1610	ITGB1	15.0961	17.0353	17.8783	16.403	16.6284	16.7755	16.1718	14.5196	16.6499	18.9987	ITB1_HUMAN
P05783	KRT18-Y1612	1612	KRT18	15.0501	13.4847	14.7527	15.9165	12.8263	14.0983	0	13.7424	15.3192	12.3682	K1C18_HUMAN
P05783	KRT18-Y1616	1616	KRT18	11.3191	0	12.2012	11.176	11.0027	13.1496	0	11.8088	0	0	K1C18_HUMAN
P06239-3	LCK-Y1617	1617	LCK	12.3435	17.2873	13.374	15.3262	20.0894	14.7977	14.7803	11.405	0	16.1038	LCK_HUMAN
P06493	CDK1-Y1626	1626	CDK1	23.5345	24.1055	23.7846	23.6226	23.1901	23.007	21.1606	24.2891	24.9955	23.3958	CDK1_HUMAN
P06493	CDK1-Y1627	1627	CDK1	23.5345	24.1055	23.7846	23.6226	23.1901	23.007	21.1606	24.2891	24.9955	23.3958	CDK1_HUMAN
P06733	ENO1-Y1629	1629	ENO1	0	12.2143	0	10.8505	12.9566	11.775	0	12.4265	0	0	ENOA_HUMAN
P06899	HIST1H2BG-Y1632	1632	HIST1H2BG	12.1765	0	11.2823	11.6362	0	10.2207	0	13.5277	11.9392	0	H2B1J_HUMAN
P07355-2	ANXA2-Y1635	1635	ANXA2	12.7653	13.1048	12.899	14.932	12.8373	13.2569	13.1496	13.567	13.8418	13.7996	ANXA2_HUMAN
P07900-2	HSP90AA1-Y1647	1647	HSP90AA1	11.9475	13.151	13.22	13.0532	10.0726	11.2894	0	0	0	0	HS90A_HUMAN
P07948	LYN-Y1660	1660	LYN	11.0311	12.3849	16.2565	14.8348	14.0597	12.5297	0	0	0	14.1691	LYN_HUMAN
P07948	LYN-Y1663	1663	LYN	10.7356	11.9822	15.9985	14.4064	13.6436	11.2788	0	0	0	14.0706	LYN_HUMAN
P08238	HSP90AB1-Y1675	1675	HSP90AB1	12.9926	14.1841	13.9708	14.1381	13.3227	12.0052	0	15.261	14.4899	12.73	HS90B_HUMAN
P08621	SNRNP70-Y1685	1685	SNRNP70	15.9747	15.6873	15.7949	16.6532	16.6074	13.8942	14.9343	17.9459	15.9459	14.5114	RU17_HUMAN
P08670	VIM-Y1687	1687	VIM	18.3297	12.7292	0	17.5357	17.357	11.7115	17.9923	21.4804	19.9859	19.1676	VIME_HUMAN
P08670	VIM-Y1689	1689	VIM	14.7496	0	0	14.5689	14.7431	0	0	18.4111	17.7439	16.3118	VIME_HUMAN
P08758	ANXA5-Y1692	1692	ANXA5	12.6461	13.3669	9.61609	12.8529	14.332	13.0056	12.8927	11.8196	14.1164	16.5246	ANXA5_HUMAN
P09429	HMGB1-Y1697	1697	HMGB1	12.111	0	14.7286	15.177	12.333	10.8832	0	13.0464	15.3372	13.12	HMGB1_HUMAN
P11362	FGFR1-Y1714	1714	FGFR1	15.888	10.8063	0	13.0925	12.1261	8.81674	0	14.9797	16.8085	16.9052	FGFR1_HUMAN
P11362	FGFR1-Y1715	1715	FGFR1	15.888	10.8063	0	13.0925	12.1261	8.81674	0	14.9797	16.8085	16.9052	FGFR1_HUMAN
P11362	FGFR1-Y1717	1717	FGFR1	14.0588	11.2163	0	12.5365	0	0	0	14.4817	16.8896	14.7149	FGFR1_HUMAN
P14618	PKM2-Y1739	1739	PKM2	13.0575	14.1172	12.9641	14.8531	16.4378	14.7116	0	15.3967	15.5772	12.8061	KPYM_HUMAN
P15121	AKR1B1-Y1751	1751	AKR1B1	0	14.3064	13.8879	12.8206	0	13.6055	0	0	11.182	15.3874	ALDR_HUMAN
P15260	IFNGR1-Y1753	1753	IFNGR1	15.0455	16.3159	15.5332	10.9793	11.9674	13.5845	12.7594	0	14.4784	0	INGR1_HUMAN
P15498	VAV1-Y1757	1757	VAV1	0	0	9.69975	16.4376	14.2423	9.00211	0	0	0	12.5164	VAV_HUMAN
P15924	DSP-Y1762	1762	DSP	14.1613	16.5552	15.3724	14.6999	12.9489	12.7233	0	10.4618	0	12.2891	DESP_HUMAN
Q92841-4	DDX17-Y1784	1784	DDX17	0	11.1132	0	12.0731	11.5163	10.6594	0	13.6767	0	10.705	DDX17_HUMAN
P18084	ITGB5-Y1787	1787	ITGB5	15.1996	13.3853	15.8357	13.6933	12.9726	12.6434	0	14.2223	0	12.8014	ITB5_HUMAN
P19338	NCL-Y1802	1802	NCL	0	13.3051	14.3222	13.9129	11.8513	12.4164	0	13.3169	14.1154	11.6187	NUCL_HUMAN
P19438	TNFRSF1A-Y1806	1806	TNFRSF1A	11.9673	14.9081	12.6881	12.1159	11.2178	13.4272	0	13.7552	12.6647	13.2758	TNR1A_HUMAN
P20936	RASA1-Y1810	1810	RASA1	0	12.4581	12.4822	14.7387	12.9667	11.2536	0	0	0	0	RASA1_HUMAN
P20936	RASA1-Y1812	1812	RASA1	0	0	15.2042	16.3494	14.3501	0	12.0343	0	0	13.025	RASA1_HUMAN
P21860	ERBB3-Y1818	1818	ERBB3	17.0143	16.2937	16.3151	13.6742	14.2627	17.1688	0	0	0	13.6193	ERBB3_HUMAN
P21860	ERBB3-Y1819	1819	ERBB3	15.6341	15.3855	15.1168	13.6036	13.9992	14.6324	0	0	0	11.9232	ERBB3_HUMAN
P21860	ERBB3-Y1821	1821	ERBB3	16.6927	16.9703	14.6121	0	14.2096	15.2264	14.0389	0	0	13.0564	ERBB3_HUMAN
P21980	TGM2-Y1822	1822	TGM2	12.8047	12.2038	0	14.7538	15.2781	0	0	0	0	16.119	TGM2_HUMAN
P21980	TGM2-Y1823	1823	TGM2	14.3173	15.2918	13.9337	16.7077	16.3139	0	0	0	0	15.1879	TGM2_HUMAN
P22626	HNRNPA2B1-Y1829	1829	HNRNPA2B1	12.194	12.2718	12.9282	14.9268	12.8525	11.0146	0	0	14.2329	0	ROA2_HUMAN
P22626	HNRNPA2B1-Y1830	1830	HNRNPA2B1	12.194	12.2718	12.9282	14.9268	12.8525	11.0146	0	0	14.2329	0	ROA2_HUMAN
P22626	HNRNPA2B1-Y1831	1831	HNRNPA2B1	16.0332	16.0969	16.798	16.7608	14.5209	16.1824	16.0507	16.7414	16.1288	16.8709	ROA2_HUMAN
P22626	HNRNPA2B1-Y1832	1832	HNRNPA2B1	16.0332	16.0969	16.798	16.7608	14.5209	16.1824	16.0507	16.7414	16.1288	16.8709	ROA2_HUMAN
P22626	HNRNPA2B1-Y1833	1833	HNRNPA2B1	16.0332	16.0969	16.798	16.7608	14.5209	16.1824	16.0507	16.7414	16.1288	16.8709	ROA2_HUMAN
Q13191	CBLB-Y1835	1835	CBLB	13.8248	0	12.5227	12.5421	10.7985	13.8091	0	0	0	13.5369	CBLB_HUMAN
P23396	RPS3-Y1839	1839	RPS3	0	13.5041	12.3519	12.4544	10.8749	0	0	0	0	13.7257	RS3_HUMAN
P23458	JAK1-Y1840	1840	JAK1	0	13.2772	13.797	11.9715	11.5149	12.9852	0	0	0	0	JAK1_HUMAN
P23467	PTPRB-Y1841	1841	PTPRB	13.9718	15.144	11.5826	13.2878	0	15.9669	0	0	0	11.9199	PTPRB_HUMAN
P23467	PTPRB-Y1842	1842	PTPRB	13.9718	15.144	11.5826	13.2878	0	15.9669	0	0	0	11.9199	PTPRB_HUMAN
P23469	PTPRE-Y1843	1843	PTPRE	13.4579	16.6327	13.6205	16.7789	16.156	14.1359	0	0	0	15.3629	PTPRE_HUMAN
P23526	AHCY-Y1844	1844	AHCY	0	11.7922	12.3645	12.1199	12.1492	11.1915	0	14.093	0	11.0656	SAHH_HUMAN
P24941	CDK2-Y1855	1855	CDK2	22.6722	23.7019	23.3115	23.0775	22.906	21.3725	21.0389	24.0484	24.558	21.436	CDK2_HUMAN
P24941	CDK2-Y1856	1856	CDK2	22.6722	23.7019	23.3115	23.0775	22.906	21.3725	21.0389	24.0484	24.558	21.436	CDK2_HUMAN
P25116	F2R-Y1857	1857	F2R	15.6616	12.2709	0	10.9897	15.9389	13.8101	0	18.3659	14.9354	13.4203	PAR1_HUMAN
P25787	PSMA2-Y1861	1861	PSMA2	0	11.8097	0	10.8892	13.0036	11.0857	0	14.0942	11.9157	12.3925	PSA2_HUMAN
P26641	EEF1G-Y1865	1865	EEF1G	12.0386	14.4816	13.0577	11.223	12.9581	13.1697	0	12.6115	15.3575	12.4021	EF1G_HUMAN
P26641	EEF1G-Y1866	1866	EEF1G	12.0386	14.4816	13.0577	11.223	12.9581	13.1697	0	12.6115	15.3575	12.4021	EF1G_HUMAN
P27986	PIK3R1-Y1871	1871	PIK3R1	16.5837	17.9784	18.2663	18.5074	18.2021	18.1464	17.9824	17.203	18.8159	18.1012	P85A_HUMAN
P27986	PIK3R1-Y1873	1873	PIK3R1	16.2159	15.4646	13.2521	15.2376	12.1678	15.9532	15.504	15.8575	14.8794	15.2486	P85A_HUMAN
P28070	PSMB4-Y1876	1876	PSMB4	0	12.0403	0	10.3634	12.9014	12.5379	0	13.307	0	13.1037	PSB4_HUMAN
P29317	EPHA2-Y1882	1882	EPHA2	17.2049	18.1588	17.8965	14.1111	18.1436	18.4825	17.8124	19.7398	20.1248	16.896	EPHA2_HUMAN
P29317	EPHA2-Y1884	1884	EPHA2	14.1922	15.1472	16.929	15.5464	15.4513	14.6949	14.8262	19.0897	16.2804	14.8103	EPHA2_HUMAN
P29317	EPHA2-Y1889	1889	EPHA2	14.3146	14.1817	16.4082	16.6297	15.8439	14.3358	15.2274	18.5258	18.4977	16.7425	EPHA2_HUMAN
P29350-3	PTPN6-Y1896	1896	PTPN6	11.9871	11.7402	11.4079	12.5082	0	0	0	0	0	10.7954	PTN6_HUMAN
P29350-3	PTPN6-Y1897	1897	PTPN6	12.2516	12.6393	12.7227	12.7953	11.2916	12.8974	0	0	9.96449	14.0804	PTN6_HUMAN
P29401	TKT-Y1900	1900	TKT	10.4148	0	10.8633	11.1354	11.3634	9.38198	0	12.1128	13.4008	9.36107	TKT_HUMAN
P30040	ERP29-Y1905	1905	ERP29	19.6925	13.0364	0	12.736	12.5748	10.6684	0	14.4895	14.2933	11.8625	ERP29_HUMAN
P30530	AXL-Y1908	1908	AXL	14.9536	13.5361	0	15.7807	14.7083	17.8563	0	15.8985	15.5813	15.9032	UFO_HUMAN
P30530	AXL-Y1909	1909	AXL	12.5533	14.6982	12.3419	15.3164	15.6251	14.4251	0	17.0216	17.5057	15.2255	UFO_HUMAN
P30530	AXL-Y1914	1914	AXL	0	0	9.82488	11.5016	0	12.7133	0	14.4921	14.2573	11.3813	UFO_HUMAN
P35222	CTNNB1-Y1945	1945	CTNNB1	0	11.6614	11.1665	13.4281	10.7453	10.9056	0	12.718	0	0	CTNB1_HUMAN
P35232	PHB-Y1946	1946	PHB	12.2056	0	11.0214	10.5506	0	0	0	15.2546	13.6571	12.3769	PHB_HUMAN
P35568	IRS1-Y1949	1949	IRS1	12.3267	12.2317	13.1112	12.9689	12.8916	12.4776	12.3826	14.5243	12.3869	10.4594	IRS1_HUMAN
P36871-2	PGM1-Y1964	1964	PGM1	0	11.4901	14.0767	14.2344	14.2006	15.399	0	0	0	9.40886	PGM1_HUMAN
P40763	STAT3-Y1972	1972	STAT3	14.2925	16.196	19.3248	17.3983	18.8905	17.131	14.2336	21.1595	20.6009	15.1331	STAT3_HUMAN
P40763-2	STAT3-Y1973	1973	STAT3	12.7914	15.0898	17.597	16.1304	17.2347	15.473	13.0165	19.7656	18.4999	13.6849	STAT3_HUMAN
P42338	PIK3CB-Y1975	1975	PIK3CB	13.9722	13.6078	14.0257	14.1574	14.6017	14.5544	0	0	0	15.0729	PK3CB_HUMAN
P42680	TEC-Y1979	1979	TEC	12.2217	11.2612	13.9581	13.2948	14.478	13.1107	0	14.4444	0	14.178	TEC_HUMAN
P49407	ARRB1-Y2011	2011	ARRB1	14.8566	0	12.7403	11.8975	13.0423	0	0	0	0	11.5953	ARRB1_HUMAN
P49841-2	GSK3B-Y2016	2016	GSK3B	23.0817	22.2998	23.7077	16.1661	23.0894	22.7672	0	22.545	21.7982	18.2094	GSK3B_HUMAN
P50238	CRIP1-Y2017	2017	CRIP1	0	13.6935	0	12.0992	12.2791	0	0	0	15.6048	13.3991	CRIP1_HUMAN
P50395	GDI2-Y2019	2019	GDI2	13.9403	11.8646	12.5977	12.6772	13.6116	0	0	15.3075	15.0559	0	GDIB_HUMAN
P50990	CCT8-Y2021	2021	CCT8	13.1818	11.614	0	12.3588	0	0	0	13.7976	13.7806	11.2821	TCPQ_HUMAN
P50995	ANXA11-Y2022	2022	ANXA11	15.2988	12.1888	14.1475	13.7248	14.7209	15.5845	0	11.1864	13.5877	12.4962	ANX11_HUMAN
P51991	HNRNPA3-Y2030	2030	HNRNPA3	0	12.4004	12.4381	0	11.107	11.3916	0	15.1058	11.8355	15.0244	ROA3_HUMAN
P52757	CHN2-Y2039	2039	CHN2	15.9364	13.2229	18.2837	13.322	14.4062	14.7749	0	11.4553	13.0762	0	CHIO_HUMAN
P52895	AKR1C2-Y2046	2046	AKR1C2	11.6667	12.8995	11.7104	10.2075	12.2705	10.2756	0	12.7182	0	12.2673	AK1C2_HUMAN
P53801	PTTG1IP-Y2054	2054	PTTG1IP	18.6232	20.5547	21.0116	19.5286	20.4965	20.5386	20.2327	21.1985	16.455	19.9936	PTTG_HUMAN
P54753	EPHB3-Y2058	2058	EPHB3	15.6553	18.6494	16.5772	16.4203	16.4971	16.9534	15.452	16.1203	16.4249	15.3838	EPHB3_HUMAN
P54753	EPHB3-Y2059	2059	EPHB3	15.6553	18.6494	16.5772	16.4203	16.4971	16.9534	15.452	16.1203	16.4249	15.3838	EPHB3_HUMAN
P54760	EPHB4-Y2060	2060	EPHB4	18.1756	21.0208	20.419	19.2526	18.5472	20.178	17.7072	17.9848	18.4471	18.2836	EPHB4_HUMAN
P54760	EPHB4-Y2061	2061	EPHB4	18.2602	21.0905	20.5697	19.3548	18.7487	20.2288	17.806	18.0689	18.6978	18.4097	EPHB4_HUMAN
P54760	EPHB4-Y2062	2062	EPHB4	16.4464	19.8152	17.9561	18.3784	18.2614	17.6099	16.8156	16.6189	18.0056	17.1498	EPHB4_HUMAN
P54760	EPHB4-Y2063	2063	EPHB4	16.4464	19.8152	17.9561	18.3784	18.2614	17.6099	16.8156	16.6189	18.0056	17.1498	EPHB4_HUMAN
P54760	EPHB4-Y2064	2064	EPHB4	0	12.3375	13.1495	0	11.4207	13.9937	0	0	12.477	11.217	EPHB4_HUMAN
P54760	EPHB4-Y2066	2066	EPHB4	14.6697	18.7528	17.0425	15.7467	14.0388	16.3184	12.9917	14.5227	15.2729	13.7269	EPHB4_HUMAN
P54760	EPHB4-Y2067	2067	EPHB4	0	18.9133	17.9411	15.979	13.7745	15.1809	14.4542	15.138	16.1102	13.0617	EPHB4_HUMAN
P54764	EPHA4-Y2069	2069	EPHA4	14.5561	14.7855	13.9954	10.7984	15.3424	17.0084	0	19.5703	12.5289	13.2162	EPHA4_HUMAN
P55011	SLC12A2-Y2072	2072	SLC12A2	12.9652	13.228	12.3217	11.4458	13.5552	16.7551	0	0	0	13.1638	S12A2_HUMAN
P55082	MFAP3-Y2073	2073	MFAP3	10.5678	14.0784	15.6095	14.6882	11.877	15.0612	13.3276	12.6283	13.2642	14.0403	MFAP3_HUMAN
P55196-5	MLLT4-Y2078	2078	MLLT4	0	13.8529	13.9895	15.1643	13.9598	12.8629	0	0	0	13.065	AFAD_HUMAN
P61006	RAB8A-Y2105	2105	RAB8A	10.2932	0	12.7973	10.8325	11.2533	11.2057	0	12.8745	13.0879	11.5125	RAB8A_HUMAN
P61019	RAB2A-Y2106	2106	RAB2A	0	10.4563	10.0003	13.3892	11.9689	11.5306	0	13.8976	13.3437	11.7368	RAB2A_HUMAN
Q96A72	MAGOHB-Y2110	2110	MAGOHB	0	13.5206	10.7534	12.9941	0	14.029	0	14.9011	0	0	MGN2_HUMAN
P61978-2	HNRNPK-Y2113	2113	HNRNPK	0	11.6203	12.9016	14.3198	0	0	0	15.0551	14.5553	10.9965	HNRPK_HUMAN
P62805	HIST1H4A-Y2120	2120	HIST1H4A	0	11.6404	12.3199	11.4614	13.2527	11.6058	0	13.5571	0	0	H4_HUMAN
P62906	RPL10A-Y2129	2129	RPL10A	0	10.8413	0	12.0484	10.4475	9.67287	0	0	13.2094	0	RL10A_HUMAN
P62993	GRB2-Y2130	2130	GRB2	13.532	13.8229	15.2404	15.019	12.5597	11.8889	0	0	0	12.1136	GRB2_HUMAN
P62993	GRB2-Y2131	2131	GRB2	11.9296	10.2002	0	11.9248	11.2727	11.3649	0	13.5294	15.7164	0	GRB2_HUMAN
P62995	TRA2B-Y2133	2133	TRA2B	0	12.6544	15.3343	13.7434	11.6759	10.1993	0	13.4098	0	12.5122	TRA2B_HUMAN
P62995	TRA2B-Y2134	2134	TRA2B	0	12.6544	15.3343	13.7434	11.6759	10.1993	0	13.4098	0	12.5122	TRA2B_HUMAN
P63167	DYNLL1-Y2135	2135	DYNLL1	11.8216	13.9473	0	13.5538	13.435	14.303	0	15.5054	14.5766	12.7915	DYL1_HUMAN
P67809	YBX1-Y2136	2136	YBX1	0	11.5609	10.9639	12.6217	12.6043	12.7274	0	13.5897	0	12.7508	YBOX1_HUMAN
P78310	CXADR-Y2143	2143	CXADR	13.1102	12.7113	14.7882	13.4628	11.1646	0	0	0	13.1202	13.3691	CXAR_HUMAN
P98179	RBM3-Y2158	2158	RBM3	0	12.3386	14.0479	14.6768	13.3081	11.4482	0	16.6126	10.8067	13.08	RBM3_HUMAN
Q00610	CLTC-Y2162	2162	CLTC	0	9.64737	12.289	10.9087	12.1069	9.65105	0	12.4328	13.3168	0	CLH1_HUMAN
Q00610	CLTC-Y2163	2163	CLTC	0	13.5239	13.61	13.0603	13.5893	12.8208	12.233	14.3369	13.6549	13.1227	CLH1_HUMAN
Q01082	SPTBN1-Y2172	2172	SPTBN1	10.9395	0	13.0789	13.3784	12.5869	0	0	0	0	12.4784	SPTB2_HUMAN
Q01813	PFKP-Y2183	2183	PFKP	14.9504	14.0457	13.8491	16.3229	14.4536	12.3744	13.7455	15.4017	17.1166	14.4408	K6PP_HUMAN
Q01973	ROR1-Y2184	2184	ROR1	12.2932	0	15.9911	14.3868	11.8889	12.4855	0	0	18.205	10.5882	ROR1_HUMAN
Q01973	ROR1-Y2185	2185	ROR1	12.2932	0	15.9911	14.3868	11.8889	12.4855	0	0	18.205	10.5882	ROR1_HUMAN
Q02241	KIF23-Y2187	2187	KIF23	0	11.216	0	11.6191	12.1128	11.1031	0	14.5689	11.5462	11.4411	KIF23_HUMAN
Q05397	PTK2-Y2208	2208	PTK2	19.2459	19.4873	18.1155	17.7432	18.3027	17.632	18.4625	20.7615	19.4	20.3769	FAK1_HUMAN
Q05655	PRKCD-Y2210	2210	PRKCD	22.0985	20.9151	20.8024	20.9036	19.4899	20.9891	20.3297	18.4094	20.4017	20.9401	KPCD_HUMAN
Q05655	PRKCD-Y2212	2212	PRKCD	18.5759	17.7232	16.4276	14.2559	15.7279	16.5777	12.964	15.1448	16.7496	15.6054	KPCD_HUMAN
Q06481	APLP2-Y2217	2217	APLP2	20.4051	21.7449	20.5695	18.8467	20.3442	19.3531	17.8945	20.4804	20.1879	18.9363	APLP2_HUMAN
Q06481	APLP2-Y2218	2218	APLP2	20.4051	21.7449	20.5695	18.8467	20.3442	19.3531	17.8945	20.4804	20.1879	18.9363	APLP2_HUMAN
Q07157-2	TJP1-Y2223	2223	TJP1	0	15.0989	14.5781	17.1116	14.8427	14.0251	13.4256	15.6975	15.6225	13.2134	ZO1_HUMAN
Q07157-2	TJP1-Y2226	2226	TJP1	0	13.5476	13.6265	14.8189	12.9191	13.9229	0	12.0997	12.4866	0	ZO1_HUMAN
Q07157-2	TJP1-Y2239	2239	TJP1	12.5012	12.7827	13.5562	14.9323	12.3586	12.4357	11.3047	0	11.6545	0	ZO1_HUMAN
Q07912-3	TNK2-Y2243	2243	TNK2	15.8387	17.7753	18.867	19.3031	17.7606	17.8297	19.0202	21.2573	20.5116	18.6127	ACK1_HUMAN
Q07912-3	TNK2-Y2244	2244	TNK2	0	0	14.1666	11.6779	0	14.2969	0	15.8694	16.3219	15.3779	ACK1_HUMAN
Q08174-2	PCDH1-Y2246	2246	PCDH1	15.0962	16.0185	17.5985	14.1534	13.9069	14.2691	0	17.256	10.0264	16.3966	PCDH1_HUMAN
Q08174	PCDH1-Y2249	2249	PCDH1	12.8994	0	15.7788	13.788	0	0	0	15.4497	0	11.4723	PCDH1_HUMAN
Q09666	AHNAK-Y2260	2260	AHNAK	12.4463	0	12.3144	12.9734	10.0315	0	0	0	0	12.705	AHNK_HUMAN
Q10567	AP1B1-Y2267	2267	AP1B1	0	10.3941	10.803	10.7478	10.1306	10.3784	0	13.3399	11.9655	0	AP1B1_HUMAN
Q12774	ARHGEF5-Y2270	2270	ARHGEF5	14.3772	12.6861	0	0	13.5482	13.5007	0	0	13.3439	0	ARHG5_HUMAN
Q12846	STX4-Y2275	2275	STX4	12.3634	11.2891	9.85635	0	0	11.7596	0	13.7308	12.0064	12.3128	STX4_HUMAN
Q12874	SF3A3-Y2276	2276	SF3A3	0	13.5063	17.4732	15.0181	0	12.1896	16.0781	0	0	0	SF3A3_HUMAN
Q12906	ILF3-Y2277	2277	ILF3	0	11.6641	13.7087	12.178	0	0	0	11.839	0	12.8176	ILF3_HUMAN
Q12906	ILF3-Y2278	2278	ILF3	0	11.6641	13.7087	12.178	0	0	0	11.839	0	12.8176	ILF3_HUMAN
Q12913	PTPRJ-Y2279	2279	PTPRJ	0	0	16.8944	14.8716	12.9914	0	0	14.061	15.517	17.6727	PTPRJ_HUMAN
Q12929	EPS8-Y2280	2280	EPS8	14.2331	10.1509	12.3552	12.7189	12.164	14.5389	0	12.6427	10.5713	11.7887	EPS8_HUMAN
Q12929	EPS8-Y2281	2281	EPS8	18.4723	15.655	17.3095	17.5442	17.3806	19.734	0	14.3086	14.8597	15.4988	EPS8_HUMAN
Q12929	EPS8-Y2282	2282	EPS8	16.5005	14.7031	16.7019	16.3886	16.0047	18.7929	0	15.9552	17.1662	15.2521	EPS8_HUMAN
Q12929	EPS8-Y2283	2283	EPS8	16.5005	14.7031	16.7019	16.3886	16.0047	18.7929	0	15.9552	17.1662	15.2521	EPS8_HUMAN
Q12965	MYO1E-Y2289	2289	MYO1E	15.0482	10.7397	15.3112	14.2588	10.916	15.2409	0	13.1124	13.613	0	MYO1E_HUMAN
Q13017	ARHGAP5-Y2291	2291	ARHGAP5	15.0017	15.4824	17.13	15.9362	16.381	15.6144	0	16.2519	11.7652	14.547	RHG05_HUMAN
Q13017	ARHGAP5-Y2292	2292	ARHGAP5	16.4539	17.6894	19.2871	17.8004	18.5583	17.3928	15.8135	17.8041	13.5886	15.9558	RHG05_HUMAN
Q13151	HNRNPA0-Y2295	2295	HNRNPA0	0	13.1884	14.8361	14.9082	8.04363	13.2956	13.6432	15.282	0	16.2662	ROA0_HUMAN
Q13191	CBLB-Y2297	2297	CBLB	11.2188	13.0682	11.6559	12.8747	10.5826	13.7773	0	0	0	13.0355	CBLB_HUMAN
Q13443	ADAM9-Y2304	2304	ADAM9	19.2974	18.5757	17.8901	17.8979	19.0889	20.7752	17.5317	19.1508	18.678	20.653	ADAM9_HUMAN
Q13443	ADAM9-Y2305	2305	ADAM9	13.2875	15.1226	14.2589	12.129	15.1252	16.516	13.7034	15.1139	0	15.5166	ADAM9_HUMAN
Q13443	ADAM9-Y2306	2306	ADAM9	14.1671	13.557	13.6893	11.7099	12.7548	14.7658	0	13.7605	11.8173	12.9564	ADAM9_HUMAN
Q13571	LAPTM5-Y2319	2319	LAPTM5	10.856	19.5695	0	0	12.4178	11.9688	0	0	0	14.3299	LAPM5_HUMAN
Q13873	BMPR2-Y2333	2333	BMPR2	11.6204	10.8662	0	0	10.9464	12.4281	0	0	11.8159	11.2613	BMPR2_HUMAN
Q14118	DAG1-Y2341	2341	DAG1	14.4363	13.6136	14.1788	13.0636	12.2565	15.6423	0	14.0276	13.787	14.1006	DAG1_HUMAN
Q14126	DSG2-Y2343	2343	DSG2	14.6115	15.8239	0	13.2992	0	12.7357	0	0	0	10.2588	DSG2_HUMAN
Q14155-5	ARHGEF7-Y2349	2349	ARHGEF7	10.7635	10.5833	10.6079	12.5515	10.4743	0	0	0	0	10.9412	ARHG7_HUMAN
Q14160-3	SCRIB-Y2352	2352	SCRIB	10.7416	0	14.2253	13.5987	10.7265	14.0898	0	0	0	14.6062	SCRIB_HUMAN
Q14160-3	SCRIB-Y2353	2353	SCRIB	13.7164	0	0	12.5615	12.4372	16.5572	0	13.327	0	13.5758	SCRIB_HUMAN
Q14247	CTTN-Y2356	2356	CTTN	17.6304	18.8061	17.7919	16.9065	15.3108	16.2711	16.8239	16.8155	17.0818	17.6066	SRC8_HUMAN
Q14451	GRB7-Y2374	2374	GRB7	13.8137	13.1556	16.371	14.7441	17.5989	13.4812	0	0	0	12.6908	GRB7_HUMAN
Q14511	NEDD9-Y2381	2381	NEDD9	0	19.4948	17.7879	17.4657	16.5494	16.7986	15.318	0	0	0	CASL_HUMAN
Q14511	NEDD9-Y2385	2385	NEDD9	0	16.0197	15.1622	14.2368	13.016	13.6491	12.6958	0	0	0	CASL_HUMAN
Q14517	FAT1-Y2391	2391	FAT1	11.2867	14.9344	14.2787	11.1602	13.1453	10.9914	0	13.4863	13.9215	12.336	FAT1_HUMAN
Q14517	FAT1-Y2392	2392	FAT1	17.9464	17.5378	17.669	15.912	16.8809	17.4059	16.422	16.3035	18.5087	17.0031	FAT1_HUMAN
Q14683	SMC1A-Y2394	2394	SMC1A	9.97678	11.5792	9.44543	12.1599	0	11.7391	0	0	0	0	SMC1A_HUMAN
Q15012	LAPTM4A-Y2401	2401	LAPTM4A	15.4799	14.7594	15.2867	13.5473	14.9084	15.5962	0	13.4793	16.1809	14.2852	LAP4A_HUMAN
Q15375	EPHA7-Y2425	2425	EPHA7	0	13.9371	0	0	11.7548	16.9121	0	14.7961	12.6505	0	EPHA7_HUMAN
Q15464	SHB-Y2427	2427	SHB	18.4095	19.9408	20.1119	19.4414	21.176	19.3141	16.6672	19.3944	18.7522	19.3889	SHB_HUMAN
Q15464	SHB-Y2429	2429	SHB	15.8083	16.0497	16.1202	15.9429	16.2193	15.4907	14.5929	16.3793	16.4331	14.5211	SHB_HUMAN
Q15464	SHB-Y2430	2430	SHB	16.6562	16.9292	17.0222	16.157	17.4385	16.9556	0	15.8572	15.7216	15.7427	SHB_HUMAN
Q15464	SHB-Y2431	2431	SHB	15.0089	16.322	13.9906	14.8729	16.4846	15.8187	0	15.1101	14.2945	13.6203	SHB_HUMAN
Q16539	MAPK14-Y2446	2446	MAPK14	0	12.3917	9.98961	0	12.2112	9.99612	0	13.4542	14.465	0	MK14_HUMAN
Q16555	DPYSL2-Y2447	2447	DPYSL2	10.7248	0	14.7134	12.4586	0	0	0	13.9758	0	13.0979	DPYL2_HUMAN
Q16832	DDR2-Y2455	2455	DDR2	11.3246	11.3936	12.9331	12.6898	10.877	11.9859	0	17.9824	13.87	12.4076	DDR2_HUMAN
Q16881	TXNRD1-Y2457	2457	TXNRD1	15.8226	13.861	14.0264	13.595	16.4574	13.5311	11.38	14.5833	14.3111	15.0616	TRXR1_HUMAN
Q3V6T2	CCDC88A-Y2463	2463	CCDC88A	13.7326	11.24	11.1123	10.3029	9.46128	13.0987	0	15.037	0	13.2622	GRDN_HUMAN
Q5XXA6	ANO1-Y2487	2487	ANO1	16.1015	14.1977	13.1451	13.1254	11.7372	16.0029	0	0	0	13.595	ANO1_HUMAN
Q5XXA6	ANO1-Y2488	2488	ANO1	17.6942	16.8088	15.3848	13.9121	13.2108	17.6282	0	0	0	16.7165	ANO1_HUMAN
Q68CZ2	TNS3-Y2490	2490	TNS3	13.2058	0	0	12.6278	0	13.4453	0	16.62	15.4473	12.5097	TENS3_HUMAN
Q68CZ2	TNS3-Y2491	2491	TNS3	14.225	0	0	12.9973	13.7765	11.1961	0	16.0561	0	0	TENS3_HUMAN
Q68CZ2	TNS3-Y2492	2492	TNS3	18.423	19.1047	19.1337	18.7758	19.6076	17.8827	17.202	22.2829	22.4616	18.4662	TENS3_HUMAN
Q68CZ2	TNS3-Y2493	2493	TNS3	0	0	15.3834	13.7475	0	0	0	17.0707	17.4817	13.3078	TENS3_HUMAN
Q68EN5	KIAA0895L-Y2497	2497	KIAA0895L	21.2418	21.597	17.6832	20.0688	21.4323	21.7455	18.902	23.327	22.251	19.2325	K895L_HUMAN
Q6IAA8	LAMTOR1-Y2498	2498	LAMTOR1	16.6124	17.884	14.5666	16.1541	16.8278	16.1456	15.7687	15.904	15.7908	15.4838	LTOR1_HUMAN
Q6IBS0	TWF2-Y2501	2501	TWF2	14.2257	14.5372	16.2167	15.9233	15.6725	13.9013	15.8003	17.339	16.8735	14.2007	TWF2_HUMAN
Q6IQ23-2	PLEKHA7-Y2503	2503	PLEKHA7	13.9558	15.2564	13.0335	14.8803	15.0988	13.9757	0	0	12.908	12.8878	PKHA7_HUMAN
Q6NZI2	PTRF-Y2506	2506	PTRF	15.1793	19.098	16.2592	18.8484	15.71	17.5602	19.8359	21.4193	16.6849	21.3633	PTRF_HUMAN
Q6NZI2	PTRF-Y2508	2508	PTRF	17.1761	19.2703	15.1518	19.1556	16.1421	19.3754	18.8996	18.4824	19.8455	20.1592	PTRF_HUMAN
Q6NZI2	PTRF-Y2509	2509	PTRF	10.3927	11.777	0	12.2704	0	0	10.7808	16.8386	11.4849	16.9552	PTRF_HUMAN
Q6UXY8	TMC5-Y2517	2517	TMC5	14.2575	0	15.2258	12.818	12.8444	0	0	0	0	0	TMC5_HUMAN
Q6ZUJ8	PIK3AP1-Y2526	2526	PIK3AP1	10.6955	0	13.9308	13.2336	12.9541	0	0	0	0	12.2545	BCAP_HUMAN
Q6ZV73	FGD6-Y2529	2529	FGD6	13.7809	10.9676	14.4986	16.4987	13.8602	12.5882	16.9123	17.9536	17.5	13.6389	FGD6_HUMAN
Q7Z4F1	LRP10-Y2537	2537	LRP10	11.4717	12.6599	13.9549	0	12.5759	13.3638	0	0	0	0	LRP10_HUMAN
Q86SQ4	GPR126-Y2547	2547	GPR126	0	14.9087	0	0	12.0179	10.9158	0	15.5492	15.1536	10.4953	GP126_HUMAN
Q86X29	LSR-Y2555	2555	LSR	17.6078	18.7396	18.2742	17.2499	16.4975	19.1593	16.8123	10.1502	16.088	16.2933	LSR_HUMAN
Q86X29	LSR-Y2556	2556	LSR	12.7095	15.0468	12.8771	11.863	12.172	16.3704	0	0	0	13.1508	LSR_HUMAN
Q86X29	LSR-Y2558	2558	LSR	14.7141	16.2592	17.1523	13.9215	13.3908	15.5363	11.9068	12.1436	13.1937	14.0089	LSR_HUMAN
Q86X29	LSR-Y2559	2559	LSR	14.7457	14.385	0	12.2019	12.6976	13.9171	0	14.4288	12.0168	0	LSR_HUMAN
Q86X29	LSR-Y2563	2563	LSR	17.2351	18.1892	18.5018	16.8052	16.3915	19.0147	16.3347	0	16.3466	16.8721	LSR_HUMAN
Q8IV08	PLD3-Y2569	2569	PLD3	10.9552	14.2998	13.644	12.6877	13.733	13.7023	0	0	0	10.7353	PLD3_HUMAN
Q8IVM0	CCDC50-Y2572	2572	CCDC50	13.8672	10.1697	11.0345	13.235	9.99287	14.6904	14.1381	15.8951	13.9455	11.6503	CCD50_HUMAN
Q8IVT2	C19orf21-Y2578	2578	C19orf21	0	11.937	12.4597	12.5255	0	12.8131	0	0	0	9.39735	CS021_HUMAN
Q8IWW6	ARHGAP12-Y2581	2581	ARHGAP12	20.6476	17.9733	18.2484	19.317	18.8355	20.6335	16.9227	21.9618	19.5038	19.2034	RHG12_HUMAN
Q8IX03-2	WWC1-Y2582	2582	WWC1	12.1852	0	12.3911	0	14.2577	14.876	0	0	0	12.825	KIBRA_HUMAN
Q8IXI2-3	RHOT1-Y2583	2583	RHOT1	12.8716	0	0	10.4654	0	0	0	13.8393	12.0785	13.7861	MIRO1_HUMAN
Q8N3R9	MPP5-Y2591	2591	MPP5	0	12.8076	0	11.29	15.2174	14.6731	0	17.6619	17.9653	14.4696	MPP5_HUMAN
Q8N4X5-4	AFAP1L2-Y2595	2595	AFAP1L2	0	12.3576	0	15.705	0	11.236	0	13.6989	14.3113	10.6642	AF1L2_HUMAN
Q8N4X5-4	AFAP1L2-Y2598	2598	AFAP1L2	0	15.6502	15.1613	16.7863	14.7797	16.6587	16.2665	17.9281	19.5238	14.2291	AF1L2_HUMAN
Q8NFJ5	GPRC5A-Y2612	2612	GPRC5A	19.5091	19.7971	19.1945	18.9732	17.965	20.2066	16.0587	20.5987	20.3561	17.4824	RAI3_HUMAN
Q8NFJ5	GPRC5A-Y2614	2614	GPRC5A	19.1432	20.1124	21.2017	20.2521	19.1593	20.8263	20.0431	22.0458	23.2882	19.6993	RAI3_HUMAN
Q8TAA9	VANGL1-Y2621	2621	VANGL1	9.09461	14.5878	14.1301	12.3468	10.8241	13.9474	0	0	11.6863	9.57242	VANG1_HUMAN
Q8TE68	EPS8L1-Y2634	2634	EPS8L1	11.5321	15.2243	14.6309	14.4973	13.3576	0	0	0	0	0	ES8L1_HUMAN
Q8TEW0	PARD3-Y2638	2638	PARD3	16.7032	17.6589	15.9992	17.1909	19.2423	16.9991	15.0105	18.1618	16.5109	15.5478	PARD3_HUMAN
Q8TEW0	PARD3-Y2639	2639	PARD3	13.675	14.6701	13.4183	14.5725	17.1366	14.4445	11.714	16.0259	14.1272	13.3611	PARD3_HUMAN
Q8TEW0	PARD3-Y2640	2640	PARD3	14.5914	13.739	12.3956	13.4045	15.4134	14.0978	11.5751	15.2951	0	13.2512	PARD3_HUMAN
Q8TEW0	PARD3-Y2641	2641	PARD3	16.2127	15.3058	14.4207	15.415	17.7199	14.4038	15.8437	18.0259	16.6172	15.5385	PARD3_HUMAN
Q8TEW8	PARD3B-Y2644	2644	PARD3B	0	14.8514	16.9491	16.9658	12.4087	15.233	0	0	11.7961	14.4188	PAR3L_HUMAN
Q8TF42	UBASH3B-Y2645	2645	UBASH3B	10.6452	14.6712	0	11.6694	15.4325	14.2391	0	0	0	14.1494	UBS3B_HUMAN
Q8TF74	WIPF2-Y2647	2647	WIPF2	0	11.7068	10.4559	10.4504	0	0	0	15.1734	13.0144	0	WIPF2_HUMAN
Q8TF74	WIPF2-Y2648	2648	WIPF2	0	12.5413	12.6284	15.0102	14.0582	0	0	19.3278	20.1745	12.458	WIPF2_HUMAN
Q8WUM9	SLC20A1-Y2660	2660	SLC20A1	15.1499	13.0178	14.8261	12.3355	13.0128	14.9026	0	15.5926	13.5577	14.2736	S20A1_HUMAN
Q8WVV4	POF1B-Y2666	2666	POF1B	15.263	13.1537	13.5597	13.2015	12.2655	10.5571	0	0	0	0	POF1B_HUMAN
Q8WWI1-3	LMO7-Y2670	2670	LMO7	14.3759	11.6731	13.3571	14.4995	12.18	14.462	0	0	0	14.4756	LMO7_HUMAN
Q92567	FAM168A-Y2682	2682	FAM168A	0	10.0994	12.3874	0	0	10.5389	0	13.8914	11.5356	10.7236	F168A_HUMAN
Q92692-2	PVRL2-Y2694	2694	PVRL2	0	13.6649	12.3544	12.2673	0	12.3394	0	12.0974	0	15.1765	PVRL2_HUMAN
Q92738	USP6NL-Y2697	2697	USP6NL	14.5914	13.4285	12.9018	12.7598	13.1622	0	0	14.004	0	13.1485	US6NL_HUMAN
Q969W9	PMEPA1-Y2722	2722	PMEPA1	0	12.987	14.8593	0	12.9436	13.093	12.3354	0	0	11.8297	PMEPA_HUMAN
Q96A22	C11orf52-Y2724	2724	C11orf52	10.3185	0	10.9778	11.0861	9.31998	9.1325	0	0	0	0	CK052_HUMAN
Q96A22	C11orf52-Y2725	2725	C11orf52	18.3801	16.2423	18.8695	17.1955	17.1727	17.8629	0	13.5639	0	16.3457	CK052_HUMAN
Q96D31	ORAI1-Y2732	2732	ORAI1	13.5893	12.2183	12.277	11.9589	12.7666	12.5033	0	12.6866	12.5305	12.3552	CRCM1_HUMAN
Q96J84-2	KIRREL-Y2745	2745	KIRREL	16.3657	16.6319	15.0641	15.1119	16.4488	14.5833	15.0818	19.3639	13.8343	16.2081	KIRR1_HUMAN
Q96J84-2	KIRREL-Y2747	2747	KIRREL	15.3342	14.5188	13.2109	14.6292	15.6629	13.4211	15.5187	19.3015	16.9173	14.3078	KIRR1_HUMAN
Q96J84-2	KIRREL-Y2748	2748	KIRREL	0	0	12.0867	13.0905	0	0	0	14.0859	11.1008	9.92904	KIRR1_HUMAN
Q96J84-2	KIRREL-Y2749	2749	KIRREL	14.5401	14.9264	14.1677	13.9758	14.3736	12.2741	0	18.1217	0	14.3064	KIRR1_HUMAN
Q96J84-2	KIRREL-Y2750	2750	KIRREL	14.5401	14.9264	14.1677	13.9758	14.3736	12.2741	0	18.1217	0	14.3064	KIRR1_HUMAN
Q96J84-2	KIRREL-Y2751	2751	KIRREL	0	13.2664	10.75	13.5218	11.5199	0	0	16.9264	13.2969	12.7243	KIRR1_HUMAN
Q96J84-2	KIRREL-Y2752	2752	KIRREL	0	13.2664	10.75	13.5218	11.5199	0	0	16.9264	13.2969	12.7243	KIRR1_HUMAN
Q96J84-2	KIRREL-Y2754	2754	KIRREL	15.397	16.5802	13.8731	17.126	17.2237	14.525	15.8332	19.4486	17.2855	17.0749	KIRR1_HUMAN
Q96J84-2	KIRREL-Y2755	2755	KIRREL	12.7438	14.835	12.6924	13.2804	15.6791	13.0002	0	16.3268	11.4517	15.9091	KIRR1_HUMAN
Q96MU7	YTHDC1-Y2763	2763	YTHDC1	0	9.19272	0	0	10.7457	11.523	0	11.3377	13.3529	0	YTDC1_HUMAN
Q96PD2-2	DCBLD2-Y2768	2768	DCBLD2	14.2082	13.5717	15.3534	13.8039	14.0161	13.9703	0	0	0	14.514	DCBD2_HUMAN
Q96PK6	RBM14-Y2773	2773	RBM14	11.9349	13.1118	14.6301	12.2916	11.7543	12.6257	0	12.5063	11.7634	11.7192	RBM14_HUMAN
Q96QD8	SLC38A2-Y2775	2775	SLC38A2	17.3741	17.5166	16.245	15.6841	16.5905	17.6296	16.5582	17.823	18.7431	17.2533	S38A2_HUMAN
Q96RT1	ERBB2IP-Y2782	2782	ERBB2IP	17.6891	17.9701	17.7099	19.0952	18.0224	20.088	17.5207	18.8538	0	17.7444	LAP2_HUMAN
Q96RT1	ERBB2IP-Y2784	2784	ERBB2IP	14.2364	12.8835	12.7635	13.1749	13.6252	16.6318	11.5196	13.625	10.9011	14.1599	LAP2_HUMAN
Q96RT1	ERBB2IP-Y2788	2788	ERBB2IP	14.4164	14.1526	13.3625	14.3014	12.5026	15.2386	0	13.918	0	10.9709	LAP2_HUMAN
Q96RT1	ERBB2IP-Y2789	2789	ERBB2IP	0	11.7041	0	12.129	11.4014	13.9609	10.9776	13.6078	0	12.6931	LAP2_HUMAN
Q96ST8	CEP89-Y2790	2790	CEP89	0	12.9421	11.326	12.6182	0	12.0381	0	17.2278	0	14.6458	CEP89_HUMAN
Q99426	TBCB-Y2791	2791	TBCB	9.70217	11.6862	12.649	13.1781	0	0	13.663	14.6304	14.0544	13.2313	TBCB_HUMAN
Q99569	PKP4-Y2797	2797	PKP4	13.2561	14.2881	10.3333	0	0	14.0809	0	13.9466	0	9.73132	PKP4_HUMAN
Q99640	PKMYT1-Y2812	2812	PKMYT1	0	0	13.8233	14.4302	0	0	0	14.1916	15.1747	14.2069	PMYT1_HUMAN
Q99650	OSMR-Y2813	2813	OSMR	11.7492	16.7167	16.4721	14.8438	15.6365	15.4944	0	14.9747	16.2118	12.6332	OSMR_HUMAN
Q99650	OSMR-Y2814	2814	OSMR	11.7492	16.7167	16.4721	14.8438	15.6365	15.4944	0	14.9747	16.2118	12.6332	OSMR_HUMAN
Q99704	DOK1-Y2819	2819	DOK1	14.4801	17.3377	15.4329	16.9988	15.0478	0	0	15.1605	14.8382	14.3637	DOK1_HUMAN
Q99704	DOK1-Y2820	2820	DOK1	14.1266	16.3005	15.0405	14.7864	12.5684	13.3602	0	13.8992	0	13.7576	DOK1_HUMAN
Q99704	DOK1-Y2821	2821	DOK1	12.7091	14.1318	0	15.2506	13.4696	12.4222	0	13.6929	13.3799	13.9964	DOK1_HUMAN
Q99816	TSG101-Y2823	2823	TSG101	0	13.6653	14.7947	12.7131	11.7354	0	0	15.0132	11.6379	0	TS101_HUMAN
Q99959	PKP2-Y2836	2836	PKP2	13.8832	15.7245	14.7827	16.1689	14.2671	16.5125	15.563	0	0	15.2233	PKP2_HUMAN
Q9BSJ8-2	ESYT1-Y2843	2843	ESYT1	14.7377	13.8877	13.1689	12.6826	14.2209	14.6577	0	15.9869	16.8842	13.0688	ESYT1_HUMAN
Q9BUJ2	HNRNPUL1-Y2845	2845	HNRNPUL1	13.5148	12.7215	12.8272	13.5543	12.9651	13.4967	0	14.7049	0	11.8184	HNRL1_HUMAN
Q9BZD4	NUF2-Y2849	2849	NUF2	0	0	14.4459	13.7496	12.1863	0	0	16.72	16.8362	13.2115	NUF2_HUMAN
Q9C004	SPRY4-Y2853	2853	SPRY4	15.8594	14.1122	14.3636	12.8327	15.2257	15.0213	15.4248	17.1855	15.5581	15.0402	SPY4_HUMAN
Q9C0H9-5	SRCIN1-Y2857	2857	SRCIN1	0	0	15.8884	12.7982	10.1921	10.6987	0	15.2492	12.1062	0	SRCN1_HUMAN
Q9H0E2	TOLLIP-Y2864	2864	TOLLIP	0	12.3211	10.6903	0	10.4513	11.3277	0	0	12.1676	0	TOLIP_HUMAN
Q9H0U4	RAB1B-Y2865	2865	RAB1B	13.5073	14.1538	15.6147	15.5214	15.5137	14.068	15.2568	17.3544	17.8884	14.8491	RAB1B_HUMAN
Q9H400	LIME1-Y2874	2874	LIME1	14.185	13.7167	0	9.59488	0	14.5629	0	0	0	12.2193	LIME1_HUMAN
Q9H4G0	EPB41L1-Y2876	2876	EPB41L1	14.7034	11.8703	11.7944	11.1952	11.1695	15.1189	0	0	0	12.2476	E41L1_HUMAN
Q9H4G0	EPB41L1-Y2878	2878	EPB41L1	18.4676	18.843	19.8352	18.9198	16.8789	18.5513	12.9751	13.5468	0	17.1619	E41L1_HUMAN
Q9H4G0	EPB41L1-Y2879	2879	EPB41L1	14.4046	14.2062	12.8867	12.6815	11.5541	14.1607	0	0	0	12.0221	E41L1_HUMAN
Q9H6X2	ANTXR1-Y2887	2887	ANTXR1	0	14.6538	13.9601	11.6687	10.6776	14.5894	0	15.775	16.8975	12.0127	ANTR1_HUMAN
Q9H788	SH2D4A-Y2892	2892	SH2D4A	16.8229	10.5735	12.282	13.0839	0	15.457	0	0	0	14.578	SH24A_HUMAN
Q9H7D0	DOCK5-Y2901	2901	DOCK5	13.1932	12.856	10.5525	11.4531	10.7085	10.0751	0	0	0	12.1059	DOCK5_HUMAN
Q9H7M9	C10orf54-Y2902	2902	C10orf54	12.2127	0	13.7539	11.714	11.7143	14.0152	0	0	0	0	GI24_HUMAN
Q9HCE6	ARHGEF10L-Y2924	2924	ARHGEF10L	12.8775	0	13.3282	12.696	11.9876	0	0	0	0	13.4743	ARGAL_HUMAN
Q9NQ84-2	GPRC5C-Y2933	2933	GPRC5C	14.3557	14.7808	14.7744	13.1559	0	12.5592	0	13.6632	16.5276	11.5791	GPC5C_HUMAN
Q9NQS3	PVRL3-Y2938	2938	PVRL3	0	11.526	9.95732	12.3426	13.9848	12.2797	0	14.2479	0	13.2339	PVRL3_HUMAN
Q9NR12	PDLIM7-Y2939	2939	PDLIM7	0	11.963	0	12.2413	0	11.2763	0	11.3562	0	13.3211	PDLI7_HUMAN
Q9NX76	CMTM6-Y2958	2958	CMTM6	14.5382	14.3548	13.7823	14.8708	11.0947	16.1705	14.2368	15.2289	15.4754	16.5952	CKLF6_HUMAN
Q9NXD2	MTMR10-Y2959	2959	MTMR10	12.5259	10.8927	0	0	13.4885	0	0	13.3112	11.9577	0	MTMRA_HUMAN
Q9NZH0	GPRC5B-Y2967	2967	GPRC5B	0	17.4601	18.3537	16.499	14.9263	17.7373	0	0	0	16.6081	GPC5B_HUMAN
Q9NZM3	ITSN2-Y2968	2968	ITSN2	14.4411	13.7115	15.3554	15.7827	14.3124	15.3926	15.7955	17.1989	17.5133	14.4919	ITSN2_HUMAN
Q9NZM3	ITSN2-Y2969	2969	ITSN2	0	13.3116	15.5528	15.7149	14.5781	13.5386	12.6542	11.3324	13.9663	13.6364	ITSN2_HUMAN
Q9NZQ3-3	NCKIPSD-Y2970	2970	NCKIPSD	0	0	14.7127	14.9463	0	13.8915	0	16.0782	16.7418	12.3015	SPN90_HUMAN
Q9NZV1	CRIM1-Y2971	2971	CRIM1	11.7922	13.6762	12.0563	11.8757	13.183	13.7136	0	14.366	0	14.8961	CRIM1_HUMAN
Q9NZV1	CRIM1-Y2972	2972	CRIM1	14.3654	0	13.1891	13.627	14.8902	13.8423	11.8256	14.9795	17.2401	15.9292	CRIM1_HUMAN
Q9P2M7	CGN-Y2977	2977	CGN	12.2097	0	15.6404	15.7565	14.4935	0	0	14.9501	15.7231	13.0498	CING_HUMAN
Q9UDY2	TJP2-Y2986	2986	TJP2	17.6641	17.0259	18.3724	18.698	15.0279	18.051	14.8149	0	13.0914	14.3778	ZO2_HUMAN
Q9UEU0	VTI1B-Y2992	2992	VTI1B	12.2787	15.753	13.0871	13.9793	15.2196	12.7182	14.516	16.0292	14.4683	10.6142	VTI1B_HUMAN
Q9UEU0	VTI1B-Y2993	2993	VTI1B	12.2787	15.753	13.0871	13.9793	15.2196	12.7182	14.516	16.0292	14.4683	10.6142	VTI1B_HUMAN
Q9UJM3	ERRFI1-Y3005	3005	ERRFI1	12.5589	10.9061	10.5833	12.8427	0	14.2746	0	15.7581	16.0077	0	ERRFI_HUMAN
Q9UJT9	FBXL7-Y3009	3009	FBXL7	17.715	18.0001	10.5862	14.054	16.016	16.8499	0	18.8468	18.2339	14.3259	FBXL7_HUMAN
Q9ULI3	HEG1-Y3018	3018	HEG1	10.2127	0	14.0378	11.1498	0	9.91953	0	0	14.0665	0	HEG1_HUMAN
Q9UMD9	COL17A1-Y3025	3025	COL17A1	14.3625	15.7017	0	9.47634	10.5109	14.7383	17.0468	0	0	10.0909	COHA1_HUMAN
Q9UNF1	MAGED2-Y3027	3027	MAGED2	0	8.80903	10.3506	12.4101	0	0	0	13.0692	14.1951	10.9868	MAGD2_HUMAN
Q9UPS8-3	ANKRD26-Y3028	3028	ANKRD26	0	10.4921	11.7933	10.5409	10.6639	9.88127	0	15.3794	0	12.3669	ANR26_HUMAN
Q9UPX8-3	SHANK2-Y3029	3029	SHANK2	0	14.0668	13.5105	13.2027	0	0	0	15.1359	0	12.7435	SHAN2_HUMAN
Q9UPZ9	ICK-Y3032	3032	ICK	0	14.1171	14.4399	13.0942	12.9883	14.7917	0	15.5492	13.5683	13.9785	ICK_HUMAN
Q9UQB8	BAIAP2-Y3034	3034	BAIAP2	14.4139	14.9219	13.8178	14.3468	13.7423	15.9892	14.4362	12.7814	0	14.6267	BAIP2_HUMAN
Q9UQC2	GAB2-Y3036	3036	GAB2	13.1477	0	17.2984	15.91	0	12.659	13.2715	13.9688	16.9422	16.8719	GAB2_HUMAN
Q9Y446	PKP3-Y3057	3057	PKP3	19.6203	17.8418	15.7863	16.602	16.2168	20.0018	16.5025	16.8294	0	16.0856	PKP3_HUMAN
Q9Y446	PKP3-Y3058	3058	PKP3	16.4101	14.2576	15.5412	15.8827	11.4834	18.3624	14.0758	15.5747	14.348	15.0137	PKP3_HUMAN
Q9Y446	PKP3-Y3060	3060	PKP3	12.9726	15.3426	13.7446	14.5509	12.3549	14.4478	0	14.6579	0	13.9642	PKP3_HUMAN
Q9Y490	TLN1-Y3066	3066	TLN1	13.9702	14.632	14.9256	15.1223	12.9017	11.3829	0	0	0	15.9338	TLN1_HUMAN
Q9Y4G6	TLN2-Y3072	3072	TLN2	12.2359	11.9684	10.4565	10.8406	10.4256	0	0	11.4322	14.1748	13.7463	TLN2_HUMAN
Q9Y4K4	MAP4K5-Y3081	3081	MAP4K5	0	0	14.5549	13.2396	12.1264	0	0	16.358	12.629	11.7101	M4K5_HUMAN
